# Supplementary material for: Effects of Different Weak Small Organic Acids on Clofazimine Solubility in Aqueous Media
Source: Pharmaceutics. 2024 Dec 2;16(12):1545. doi: 10.3390/pharmaceutics16121545 (PMC11728605; doi:10.3390/pharmaceutics16121545)
Supplement: Supplementary file 1 [file pharmaceutics-16-01545-s001.zip]

Archive with 1 entries (1 files):
- pharmaceutics-3277398-supplementary.pdf
